# Supplementary material for: Parasogata gen. n., a new genus of the tribe Delphacini with descriptions of two new species from China (Hemiptera, Fulgoromorpha, Delphacidae)
Source: Zookeys. 2018 Dec 13;(806):73–85. doi: 10.3897/zookeys.806.26394 (PMC6302078; doi:10.3897/zookeys.806.26394)
Supplement: XML Treatment for Parasogata [file zookeys.806.26394-treatment1.xml]

<!DOCTYPE tp:taxon-treatment
  PUBLIC "-//TaxonX//DTD Taxonomic Treatment Publishing DTD v0 20100105//EN" "tax-treatment-NSO.dtd">
<tp:taxon-treatment xmlns:tp="http://www.plazi.org/taxpub"><tp:treatment-meta><kwd-group><label>Taxon classification</label><kwd><named-content xmlns:xlink="http://www.w3.org/1999/xlink" content-type="kingdom">Animalia</named-content></kwd><kwd><named-content xmlns:xlink="http://www.w3.org/1999/xlink" content-type="order">Hemiptera</named-content></kwd><kwd><named-content xmlns:xlink="http://www.w3.org/1999/xlink" content-type="family">Delphacidae</named-content></kwd></kwd-group><mixed-citation publication-type="journal"><person-group><name><surname>Zhou</surname><given-names>Zheng-Xiang</given-names></name><name><surname>Yang</surname><given-names>Lin</given-names></name><name><surname>Chen</surname><given-names>Xiang-Sheng</given-names></name></person-group><article-title><italic><tp:taxon-name><tp:taxon-name-part taxon-name-part-type="genus" reg="Parasogata">Parasogata</tp:taxon-name-part></tp:taxon-name></italic> gen. n., a new genus of the tribe <tp:taxon-name><tp:taxon-name-part taxon-name-part-type="tribe">Delphacini</tp:taxon-name-part></tp:taxon-name> with descriptions of two new species from China (<tp:taxon-name><tp:taxon-name-part taxon-name-part-type="order">Hemiptera</tp:taxon-name-part></tp:taxon-name>, <tp:taxon-name><tp:taxon-name-part taxon-name-part-type="infraorder">Fulgoromorpha</tp:taxon-name-part></tp:taxon-name>, <tp:taxon-name><tp:taxon-name-part taxon-name-part-type="family">Delphacidae</tp:taxon-name-part></tp:taxon-name>)</article-title><source>Zookeys</source><day>13</day><month>12</month><year>2018</year><volume>2018</volume><issue>806</issue><fpage>73</fpage><lpage>85</lpage><pub-id pub-id-type="doi">10.3897/zookeys.806.26394</pub-id></mixed-citation></tp:treatment-meta><tp:nomenclature><label>Genus</label><tp:taxon-name>
            <tp:taxon-name-part taxon-name-part-type="genus" reg="Parasogata">Parasogata</tp:taxon-name-part>
            <object-id xmlns:xlink="http://www.w3.org/1999/xlink" content-type="zoobank" xlink:type="simple">http://zoobank.org/C168D41B-DB7F-4841-BCCC-EF3299BD2EC6</object-id>
          </tp:taxon-name><tp:taxon-status xmlns:xlink="http://www.w3.org/1999/xlink" xlink:type="simple">gen. n.</tp:taxon-status><xref ref-type="fig" rid="F2">Figs 9–16</xref><xref ref-type="fig" rid="F3">, 17–29</xref><xref ref-type="fig" rid="F4">, 30–34</xref><xref ref-type="fig" rid="F5">, 35–42</xref><xref ref-type="fig" rid="F6">, 43–55</xref><xref ref-type="fig" rid="F7">, 56–60</xref></tp:nomenclature><tp:treatment-sec sec-type="type species" id="SECID0EJGAC"><title>Type species.</title><p><italic><tp:taxon-name><tp:taxon-name-part taxon-name-part-type="genus" reg="Parasogata">Parasogata</tp:taxon-name-part><tp:taxon-name-part taxon-name-part-type="species" reg="binaria">binaria</tp:taxon-name-part></tp:taxon-name></italic> sp. n.</p></tp:treatment-sec><tp:treatment-sec sec-type="diagnosis" id="SECID0E1GAC"><title>Diagnosis.</title><p>This genus is readily recognized by its large size and vertex, pronotum and mesonotum bearing an uninterrupted white fascia. The genus is most similar to <italic><tp:taxon-name><tp:taxon-name-part taxon-name-part-type="genus" reg="Sogata">Sogata</tp:taxon-name-part></tp:taxon-name></italic> Distant, 1906 but separately by the phallus being up-curved (down-curved in <italic><tp:taxon-name><tp:taxon-name-part taxon-name-part-type="genus" reg="Sogata">Sogata</tp:taxon-name-part></tp:taxon-name></italic> (<xref ref-type="bibr" rid="B3">Ding 2006</xref>: figs 281–283)), with a row processes at subapically (without process in <italic><tp:taxon-name><tp:taxon-name-part taxon-name-part-type="genus" reg="Sogata">Sogata</tp:taxon-name-part></tp:taxon-name></italic>).</p></tp:treatment-sec><tp:treatment-sec sec-type="description" id="SECID0EZHAC"><title>Description.</title><p>General color of male yellowish white to brown (Figs <xref ref-type="fig" rid="F2">9–12</xref>, <xref ref-type="fig" rid="F5">35–38</xref>). Vertex, pronotum and mesonotum with an uninterrupted white fascia (Figs <xref ref-type="fig" rid="F2">9</xref>, <xref ref-type="fig" rid="F5">35</xref>). Vertex, frons, face, antennae yellowish brown to yellowish white (Figs <xref ref-type="fig" rid="F2">9–12</xref>, <xref ref-type="fig" rid="F5">35–38</xref>). Pronotum and mesonotum yellowish white (Figs <xref ref-type="fig" rid="F2">13</xref>, <xref ref-type="fig" rid="F5">39</xref>). Forewings and hindwings hyaline (Figs <xref ref-type="fig" rid="F2">9–12</xref>, <xref ref-type="fig" rid="F5">35–38</xref>). Legs yellowish white (Figs <xref ref-type="fig" rid="F2">10</xref>, <xref ref-type="fig" rid="F5">36</xref>). Abdomen yellow (Figs <xref ref-type="fig" rid="F2">10</xref>, <xref ref-type="fig" rid="F5">36</xref>). Head including eyes narrower than pronotum (Figs <xref ref-type="fig" rid="F2">13</xref>, <xref ref-type="fig" rid="F2">15</xref>, <xref ref-type="fig" rid="F5">39</xref>, <xref ref-type="fig" rid="F5">41</xref>). Vertex subquadrate, anterior margin arched, lateral carinae with slightly concave, submedian carinae uniting at apex. Frons with single median carina, longer in middle line than wide at widest part, widest at apex (Figs <xref ref-type="fig" rid="F2">14</xref>, <xref ref-type="fig" rid="F2">16</xref>, <xref ref-type="fig" rid="F5">40</xref>, <xref ref-type="fig" rid="F5">42</xref>). Y-shaped carina feeble (Figs <xref ref-type="fig" rid="F2">13</xref>, <xref ref-type="fig" rid="F2">15</xref>, <xref ref-type="fig" rid="F5">39</xref>, <xref ref-type="fig" rid="F5">41</xref>). Antennae cylindrical, with basal segment shorter than second, reaching frontoclypeal suture (Figs <xref ref-type="fig" rid="F2">14</xref>, <xref ref-type="fig" rid="F2">16</xref>, <xref ref-type="fig" rid="F5">40</xref>, <xref ref-type="fig" rid="F5">42</xref>). Pronotum with lateral carinae almost attaining hind margin (Figs <xref ref-type="fig" rid="F2">13</xref>, <xref ref-type="fig" rid="F2">15</xref>, <xref ref-type="fig" rid="F5">39</xref>, <xref ref-type="fig" rid="F5">41</xref>). Posttibial spur with 29–32 distinct teeth along hind margin.</p></tp:treatment-sec><tp:treatment-sec sec-type="Male genitalia" id="SECID0EHMAC"><title>Male genitalia.</title><p>Anal segment collar-shaped, lateroapical angles produced into processes (Figs <xref ref-type="fig" rid="F3">24–25</xref>, <xref ref-type="fig" rid="F6">50–51</xref>). Pygofer in profile wider ventrally than dorsally, laterodorsal angles not produced, in posterior view with opening wider than long, lateral margins well defined, lateral quadrate areas strongly sclerotized, medioventral process absent (Figs <xref ref-type="fig" rid="F3">21–23</xref>, <xref ref-type="fig" rid="F6">47–49</xref>). Diaphragm broad (Figs <xref ref-type="fig" rid="F3">23</xref>, <xref ref-type="fig" rid="F6">49</xref>). Aedeagus long, tubular, with a row processes at subapically, slightly upward apically (Figs <xref ref-type="fig" rid="F3">26</xref>, <xref ref-type="fig" rid="F6">52</xref>). Genital styles simple, widely divergent apically (Figs <xref ref-type="fig" rid="F3">27–28</xref>, <xref ref-type="fig" rid="F6">53–54</xref>). Suspensorium large (Figs <xref ref-type="fig" rid="F3">29</xref>, <xref ref-type="fig" rid="F6">55</xref>).</p></tp:treatment-sec><tp:treatment-sec sec-type="etymology" id="SECID0E4NAC"><title>Etymology.</title><p>This generic name “<italic><tp:taxon-name><tp:taxon-name-part taxon-name-part-type="genus" reg="Parasogata">Parasogata</tp:taxon-name-part></tp:taxon-name></italic>” refers to its strong similarity to <italic><tp:taxon-name><tp:taxon-name-part taxon-name-part-type="genus" reg="Sogata">Sogata</tp:taxon-name-part></tp:taxon-name></italic>. The name is to be treated as feminine.</p></tp:treatment-sec><tp:treatment-sec sec-type="distribution" id="SECID0EROAC"><title>Distribution.</title><p>China.</p></tp:treatment-sec><tp:treatment-sec sec-type="remarks" id="SECID0EWOAC"><title>Remarks.</title><p>The genus <italic><tp:taxon-name><tp:taxon-name-part taxon-name-part-type="genus" reg="Parasogata">Parasogata</tp:taxon-name-part></tp:taxon-name></italic> gen. n. resembles <italic><tp:taxon-name><tp:taxon-name-part taxon-name-part-type="genus" reg="Sogata">Sogata</tp:taxon-name-part></tp:taxon-name></italic> Distant, 1906, <italic><tp:taxon-name><tp:taxon-name-part taxon-name-part-type="genus" reg="Neometopina">Neometopina</tp:taxon-name-part></tp:taxon-name></italic> Yang, 1989, <italic><tp:taxon-name><tp:taxon-name-part taxon-name-part-type="genus" reg="Neunkanodes">Neunkanodes</tp:taxon-name-part></tp:taxon-name></italic> Yang, 1989 and <italic><tp:taxon-name><tp:taxon-name-part taxon-name-part-type="genus" reg="Lisogata">Lisogata</tp:taxon-name-part></tp:taxon-name></italic> Ding, 2006 in vertex, pronotum and mesonotum with an uninterrupted white fascia, frons with median carina single (Figs <xref ref-type="fig" rid="F1">1–8</xref>), but differs from these genera by anal segment with two pairs of processes, or with a pair of forked processes (without process in <italic><tp:taxon-name><tp:taxon-name-part taxon-name-part-type="genus" reg="Lisogata">Lisogata</tp:taxon-name-part></tp:taxon-name></italic>); aedeagus not forked at half of apex (with forked at half of apex in <italic><tp:taxon-name><tp:taxon-name-part taxon-name-part-type="genus" reg="Neometopina">Neometopina</tp:taxon-name-part></tp:taxon-name></italic> and <italic><tp:taxon-name><tp:taxon-name-part taxon-name-part-type="genus" reg="Neunkanodes">Neunkanodes</tp:taxon-name-part></tp:taxon-name></italic>); aedeagus with processes and decurved dorsad apically (without process and decurved ventrad apically in <italic><tp:taxon-name><tp:taxon-name-part taxon-name-part-type="genus" reg="Sogata">Sogata</tp:taxon-name-part></tp:taxon-name></italic>) (Table <xref ref-type="table" rid="T1">1</xref>).</p><table-wrap id="T1" position="float" orientation="portrait"><label>Table 1.</label><caption><p>Differences among <italic><tp:taxon-name><tp:taxon-name-part taxon-name-part-type="genus" reg="Parasogata">Parasogata</tp:taxon-name-part></tp:taxon-name></italic> and similar genera.</p></caption><table id="TID0EOGAC" rules="all"><tbody><tr><th rowspan="1" colspan="1"/><th rowspan="1" colspan="1"><italic><tp:taxon-name><tp:taxon-name-part taxon-name-part-type="genus" reg="Parasogata">Parasogata</tp:taxon-name-part></tp:taxon-name></italic> gen. n.</th><th rowspan="1" colspan="1">
                    <italic><tp:taxon-name>
                        <tp:taxon-name-part taxon-name-part-type="genus" reg="Neometopina">Neometopina</tp:taxon-name-part>
                      </tp:taxon-name></italic>
                  </th><th rowspan="1" colspan="1">
                    <italic><tp:taxon-name>
                        <tp:taxon-name-part taxon-name-part-type="genus" reg="Sogata">Sogata</tp:taxon-name-part>
                      </tp:taxon-name></italic>
                  </th><th rowspan="1" colspan="1">
                    <italic><tp:taxon-name>
                        <tp:taxon-name-part taxon-name-part-type="genus" reg="Neunkanodes">Neunkanodes</tp:taxon-name-part>
                      </tp:taxon-name></italic>
                  </th><th rowspan="1" colspan="1">
                    <italic><tp:taxon-name>
                        <tp:taxon-name-part taxon-name-part-type="genus" reg="Lisogata">Lisogata</tp:taxon-name-part>
                      </tp:taxon-name></italic>
                  </th></tr><tr><td rowspan="1" colspan="1">Size (mm)</td><td rowspan="1" colspan="1">4.72–5.20</td><td rowspan="1" colspan="1">4.62–4.82</td><td rowspan="1" colspan="1">4.20–4.70</td><td rowspan="1" colspan="1">4.40–4.90</td><td rowspan="1" colspan="1">4.40–4.70</td></tr><tr><td rowspan="1" colspan="1">Frons color</td><td rowspan="1" colspan="1">Black with median carina yellowish white</td><td rowspan="1" colspan="1">Brown with median carina yellowish white</td><td rowspan="1" colspan="1">Black with median carina yellowish white</td><td rowspan="1" colspan="1">Brown with median carina yellowish white</td><td rowspan="1" colspan="1">Yellow</td></tr><tr><td rowspan="1" colspan="1">Y-shaped carina</td><td rowspan="1" colspan="1">Feeble</td><td rowspan="1" colspan="1">Distinct</td><td rowspan="1" colspan="1">Feeble</td><td rowspan="1" colspan="1">Feeble</td><td rowspan="1" colspan="1">Feeble</td></tr><tr><td rowspan="1" colspan="1">Lateral carinae of pronotum</td><td rowspan="1" colspan="1">Almost attaining hind margin</td><td rowspan="1" colspan="1">Almost attaining hind margin</td><td rowspan="1" colspan="1">Almost attaining hind margin</td><td rowspan="1" colspan="1">Conspicuous not attaining hind margin</td><td rowspan="1" colspan="1">Almost attaining hind margin</td></tr><tr><td rowspan="1" colspan="1">Number of teeth of hind tibial spur</td><td rowspan="1" colspan="1">29–32</td><td rowspan="1" colspan="1">20–23</td><td rowspan="1" colspan="1">18–23</td><td rowspan="1" colspan="1">23–24</td><td rowspan="1" colspan="1">30–38</td></tr><tr><td rowspan="1" colspan="1">Hind margin of male pygofer</td><td rowspan="1" colspan="1">Not produced</td><td rowspan="1" colspan="1">Not produced</td><td rowspan="1" colspan="1">Not produced</td><td rowspan="1" colspan="1">Produced caudad, lobe-like</td><td rowspan="1" colspan="1">Not produced</td></tr><tr><td rowspan="1" colspan="1">Processes of male anal segment</td><td rowspan="1" colspan="1">Two pairs or one pair with bifurcation</td><td rowspan="1" colspan="1">One pair</td><td rowspan="1" colspan="1">One pair</td><td rowspan="1" colspan="1">One pair</td><td rowspan="1" colspan="1">None</td></tr><tr><td rowspan="1" colspan="1">Apex of aedeagus</td><td rowspan="1" colspan="1">Unforked</td><td rowspan="1" colspan="1">Forked</td><td rowspan="1" colspan="1">Unforked</td><td rowspan="1" colspan="1">Forked</td><td rowspan="1" colspan="1">Unforked</td></tr><tr><td rowspan="1" colspan="1">Inner basal angle of genital styles</td><td rowspan="1" colspan="1">None</td><td rowspan="1" colspan="1">None</td><td rowspan="1" colspan="1">None</td><td rowspan="1" colspan="1">Protruding</td><td rowspan="1" colspan="1">None</td></tr></tbody></table></table-wrap><fig id="F1" position="float" orientation="portrait"><label>Figures 1–8.</label><caption><p>Dorsal and frontal view <bold>1, 2</bold><italic><tp:taxon-name><tp:taxon-name-part taxon-name-part-type="genus" reg="Neometopina">Neometopina</tp:taxon-name-part><tp:taxon-name-part taxon-name-part-type="species" reg="penghuensis">penghuensis</tp:taxon-name-part></tp:taxon-name></italic> Yang, 1989 <bold>3, 4</bold><italic><tp:taxon-name><tp:taxon-name-part taxon-name-part-type="genus" reg="Sogata">Sogata</tp:taxon-name-part><tp:taxon-name-part taxon-name-part-type="species" reg="dohertyi">dohertyi</tp:taxon-name-part></tp:taxon-name></italic> Distant, 1906 <bold>5, 6</bold><italic><tp:taxon-name><tp:taxon-name-part taxon-name-part-type="genus" reg="Neunkanodes">Neunkanodes</tp:taxon-name-part><tp:taxon-name-part taxon-name-part-type="species" reg="formosana">formosana</tp:taxon-name-part></tp:taxon-name></italic> Yang, 1989 <bold>7, 8</bold><italic><tp:taxon-name><tp:taxon-name-part taxon-name-part-type="genus" reg="Lisogata">Lisogata</tp:taxon-name-part><tp:taxon-name-part taxon-name-part-type="species" reg="zhejiangensis">zhejiangensis</tp:taxon-name-part></tp:taxon-name></italic> Ding, 2006. Scale bar: 0.5 mm.</p></caption><graphic xmlns:xlink="http://www.w3.org/1999/xlink" xlink:href="zookeys-806-073-g001.jpg" position="float" orientation="portrait" xlink:type="simple" id="oo_249550.jpg"/></fig><!--PageBreak--><sec sec-type="Revised couplets to the key to Chinese Delphacini by Ding (2006)" id="SECID0EALAE"><title>Revised couplets to the key to Chinese <tp:taxon-name><tp:taxon-name-part taxon-name-part-type="tribe">Delphacini</tp:taxon-name-part></tp:taxon-name> by <xref ref-type="bibr" rid="B3">Ding (2006)</xref></title><table-wrap content-type="key" position="anchor" orientation="portrait"><table id="TID0EDBAE" rules="all"><tbody><tr><td rowspan="1" colspan="1">70</td><td rowspan="1" colspan="1">Pygofer in profile with posterior margin produced caudad in a lobe (<xref ref-type="bibr" rid="B3">Ding 2006</xref>: fig. 314)</td><td rowspan="1" colspan="1">
                      <bold><italic><tp:taxon-name><tp:taxon-name-part taxon-name-part-type="genus" reg="Neunkanodes">Neunkanodes</tp:taxon-name-part></tp:taxon-name></italic> Yang</bold>
                    </td></tr><tr><td rowspan="1" colspan="1">–</td><td rowspan="1" colspan="1">Pygofer in profile not produced</td><td rowspan="1" colspan="1">
                      <bold>71a</bold>
                    </td></tr><tr><td rowspan="1" colspan="1">71a</td><td rowspan="1" colspan="1">Aedeagus without processes, apically decurved ventrally (<xref ref-type="bibr" rid="B3">Ding 2006</xref>: figs 281–283)</td><td rowspan="1" colspan="1">
                      <bold><italic><tp:taxon-name><tp:taxon-name-part taxon-name-part-type="genus" reg="Sogata">Sogata</tp:taxon-name-part></tp:taxon-name></italic> Distant, 1906</bold>
                    </td></tr><tr><td rowspan="1" colspan="1">–</td><td rowspan="1" colspan="1">Aedeagus with distinct processes, apically recurved dorsally (Figs <xref ref-type="fig" rid="F3">26</xref>, <xref ref-type="fig" rid="F6">52</xref>)</td><td rowspan="1" colspan="1">
                      <bold><italic><tp:taxon-name><tp:taxon-name-part taxon-name-part-type="genus" reg="Parasogata">Parasogata</tp:taxon-name-part></tp:taxon-name></italic> gen. n.</bold>
                    </td></tr><!--PageBreak--></tbody></table></table-wrap></sec><sec sec-type="Key to species of genus Parasogata gen. n. (male)" id="SECID0EVOAE"><title>Key to species of genus <italic><tp:taxon-name><tp:taxon-name-part taxon-name-part-type="genus" reg="Parasogata">Parasogata</tp:taxon-name-part></tp:taxon-name></italic> gen. n. (male)</title><table-wrap content-type="key" position="anchor" orientation="portrait"><table id="TID0ETEAE" rules="all"><tbody><tr><td rowspan="1" colspan="1">1</td><td rowspan="1" colspan="1">Pronotum brown except median carina yellowish white (Figs <xref ref-type="fig" rid="F2">13</xref>, <xref ref-type="fig" rid="F3">17</xref>); anal segment with two pairs of processes, each with apex not forked (Figs <xref ref-type="fig" rid="F3">24–25</xref>)</td><td rowspan="1" colspan="1">
                      <bold><italic><tp:taxon-name><tp:taxon-name-part taxon-name-part-type="genus" reg="Parasogata">P.</tp:taxon-name-part><tp:taxon-name-part taxon-name-part-type="species" reg="binaria">binaria</tp:taxon-name-part></tp:taxon-name></italic> sp. n.</bold>
                    </td></tr><tr><td rowspan="1" colspan="1">–</td><td rowspan="1" colspan="1">Pronotum yellow except median carina yellowish white (Figs <xref ref-type="fig" rid="F5">39</xref>, <xref ref-type="fig" rid="F6">43</xref>); anal segment with a pair of processes, each with apex forked (Figs <xref ref-type="fig" rid="F6">50–51</xref>)</td><td rowspan="1" colspan="1">
                      <bold><italic><tp:taxon-name><tp:taxon-name-part taxon-name-part-type="genus" reg="Parasogata">P.</tp:taxon-name-part><tp:taxon-name-part taxon-name-part-type="species" reg="furca">furca</tp:taxon-name-part></tp:taxon-name></italic> sp. n.</bold>
                    </td></tr></tbody></table></table-wrap></sec></tp:treatment-sec><tp:treatment-sec><!--Section generated to contain objects referenced in tp:taxon-treatment.--><fig id="F2" position="float" orientation="portrait"><label>Figures 9–16.</label><caption><p><italic><tp:taxon-name><tp:taxon-name-part taxon-name-part-type="genus" reg="Parasogata">Parasogata</tp:taxon-name-part><tp:taxon-name-part taxon-name-part-type="species" reg="binaria">binaria</tp:taxon-name-part></tp:taxon-name></italic> sp. n. <bold>9, 10</bold> Male habitus (dorsal and lateral views) <bold>11, 12</bold> Female habitus (dorsal and lateral views) <bold>13</bold> Male head and thorax, dorsal view <bold>14</bold> Male front <bold>15</bold> Female head and thorax, dorsal view <bold>16</bold> Female front. Scale bar: 0.5 mm.</p></caption><graphic xmlns:xlink="http://www.w3.org/1999/xlink" xlink:href="zookeys-806-073-g002.jpg" position="float" orientation="portrait" xlink:type="simple" id="oo_249551.jpg"/></fig><fig id="F3" position="float" orientation="portrait"><label>Figures 17–29.</label><caption><p><italic><tp:taxon-name><tp:taxon-name-part taxon-name-part-type="genus" reg="Parasogata">Parasogata</tp:taxon-name-part><tp:taxon-name-part taxon-name-part-type="species" reg="binaria">binaria</tp:taxon-name-part></tp:taxon-name></italic> sp. n. male <bold>17</bold> Head and thorax, dorsal view <bold>18</bold> Front <bold>19</bold> Forewing <bold>20</bold> Hindwing <bold>21</bold> Genitalia, lateral view <bold>22</bold> Genitalia, caudal view <bold>23</bold> Diaphragm, caudal view <bold>24</bold> Anal segment, left view <bold>25</bold> Anal segment, caudal view <bold>26</bold> Aedeagus, left view <bold>27</bold> Genital style, caudal view <bold>28</bold> Genital style, left view <bold>29</bold> Suspensorium. Scale bars: 0.5 mm (<bold>17–23</bold>); 0.2 mm (<bold>24–25</bold>); 0.1 mm (<bold>26–29</bold>).</p></caption><graphic xmlns:xlink="http://www.w3.org/1999/xlink" xlink:href="zookeys-806-073-g003.jpg" position="float" orientation="portrait" xlink:type="simple" id="oo_249552.jpg"/></fig><fig id="F4" position="float" orientation="portrait"><label>Figures 30–34.</label><caption><p><italic><tp:taxon-name><tp:taxon-name-part taxon-name-part-type="genus" reg="Parasogata">Parasogata</tp:taxon-name-part><tp:taxon-name-part taxon-name-part-type="species" reg="binaria">binaria</tp:taxon-name-part></tp:taxon-name></italic> sp. n., female <bold>30</bold> Abdomen, ventral view <bold>31</bold> Gonocoxa VIII <bold>32</bold> Gonapophysis VIII <bold>33</bold> Gonapophysis IX <bold>34</bold> Gonoplac. Scale bars: 0.5 mm (<bold>30</bold>); 0.2 mm (<bold>31–34</bold>).</p></caption><graphic xmlns:xlink="http://www.w3.org/1999/xlink" xlink:href="zookeys-806-073-g004.jpg" position="float" orientation="portrait" xlink:type="simple" id="oo_249553.jpg"/></fig><fig id="F5" position="float" orientation="portrait"><label>Figures 35–42.</label><caption><p><italic><tp:taxon-name><tp:taxon-name-part taxon-name-part-type="genus" reg="Parasogata">Parasogata</tp:taxon-name-part><tp:taxon-name-part taxon-name-part-type="species" reg="furca">furca</tp:taxon-name-part></tp:taxon-name></italic> sp. n. <bold>35, 36</bold> Male habitus (dorsal and lateral views) <bold>37, 38</bold> Female habitus (dorsal and lateral views) <bold>39</bold> Male head and thorax, dorsal view <bold>40</bold> Male front <bold>41</bold> Female head and thorax, dorsal view <bold>42</bold> Female front. Scale bar: 0.5 mm.</p></caption><graphic xmlns:xlink="http://www.w3.org/1999/xlink" xlink:href="zookeys-806-073-g005.jpg" position="float" orientation="portrait" xlink:type="simple" id="oo_249554.jpg"/></fig><fig id="F6" position="float" orientation="portrait"><label>Figures 43–55.</label><caption><p><italic><tp:taxon-name><tp:taxon-name-part taxon-name-part-type="genus" reg="Parasogata">Parasogata</tp:taxon-name-part><tp:taxon-name-part taxon-name-part-type="species" reg="furca">furca</tp:taxon-name-part></tp:taxon-name></italic> sp. n., male <bold>43</bold> Head and thorax, dorsal view <bold>44</bold> Front <bold>45</bold> Forewing <bold>46</bold> Hindwing <bold>47</bold> Genitalia, lateral view <bold>48</bold> Genitalia, caudal view <bold>49</bold> Diaphragm, caudal view <bold>50</bold> Anal segment, caudal view <bold>51</bold> Anal segment, left view <bold>52</bold> Aedeagus, left view <bold>53</bold> Genital style, left view <bold>54</bold> Genital style, caudal view <bold>55</bold> Suspensorium. Scale bars: 0.5 mm (<bold>43–49</bold>); 0.2 mm (<bold>50, 51</bold>); 0.1 mm (<bold>52–55</bold>).</p></caption><graphic xmlns:xlink="http://www.w3.org/1999/xlink" xlink:href="zookeys-806-073-g006.jpg" position="float" orientation="portrait" xlink:type="simple" id="oo_249555.jpg"/></fig><fig id="F7" position="float" orientation="portrait"><label>Figures 56–60.</label><caption><p><italic><tp:taxon-name><tp:taxon-name-part taxon-name-part-type="genus" reg="Parasogata">Parasogata</tp:taxon-name-part><tp:taxon-name-part taxon-name-part-type="species" reg="furca">furca</tp:taxon-name-part></tp:taxon-name></italic><bold>sp. n.</bold>, female <bold>56</bold> Abdomen, ventral view <bold>57</bold> Gonocoxa VIII <bold>58</bold> Gonapophysis VIII <bold>59</bold> Gonapophysis IX <bold>60</bold> Gonoplac. Scale bars: 0.5 mm (<bold>56</bold>); 0.2 mm (<bold>57–60)</bold>.</p></caption><graphic xmlns:xlink="http://www.w3.org/1999/xlink" xlink:href="zookeys-806-073-g007.jpg" position="float" orientation="portrait" xlink:type="simple" id="oo_249556.jpg"/></fig></tp:treatment-sec><ref-list><ref id="B3"><mixed-citation xmlns:xlink="http://www.w3.org/1999/xlink" xlink:type="simple"><person-group><name name-style="western"><surname>Ding</surname><given-names>JH</given-names></name></person-group> (<year>2006</year>) <source>Fauna Sinica. <tp:taxon-name><tp:taxon-name-part taxon-name-part-type="class">Insecta</tp:taxon-name-part></tp:taxon-name> Vol. 45. <tp:taxon-name><tp:taxon-name-part taxon-name-part-type="suborder">Homoptera</tp:taxon-name-part></tp:taxon-name><tp:taxon-name><tp:taxon-name-part taxon-name-part-type="family">Delphacidae</tp:taxon-name-part></tp:taxon-name>. Editorial Committee of Fauna Sinica, Chinese Academy of Science.</source><publisher-name>Science Press</publisher-name>, <publisher-loc>Beijing</publisher-loc>, <size units="page">776 pp</size>.</mixed-citation></ref></ref-list></tp:taxon-treatment>
