# Supplementary material for: Parasogata gen. n., a new genus of the tribe Delphacini with descriptions of two new species from China (Hemiptera, Fulgoromorpha, Delphacidae)
Source: Zookeys. 2018 Dec 13;(806):73–85. doi: 10.3897/zookeys.806.26394 (PMC6302078; doi:10.3897/zookeys.806.26394)
Supplement: XML Treatment for Parasogata binaria [file zookeys.806.26394-treatment2.xml]

<!DOCTYPE tp:taxon-treatment
  PUBLIC "-//TaxonX//DTD Taxonomic Treatment Publishing DTD v0 20100105//EN" "tax-treatment-NSO.dtd">
<tp:taxon-treatment xmlns:tp="http://www.plazi.org/taxpub"><tp:treatment-meta><kwd-group><label>Taxon classification</label><kwd><named-content xmlns:xlink="http://www.w3.org/1999/xlink" content-type="kingdom">Animalia</named-content></kwd><kwd><named-content xmlns:xlink="http://www.w3.org/1999/xlink" content-type="order">Hemiptera</named-content></kwd><kwd><named-content xmlns:xlink="http://www.w3.org/1999/xlink" content-type="family">Delphacidae</named-content></kwd></kwd-group><mixed-citation publication-type="journal"><person-group><name><surname>Zhou</surname><given-names>Zheng-Xiang</given-names></name><name><surname>Yang</surname><given-names>Lin</given-names></name><name><surname>Chen</surname><given-names>Xiang-Sheng</given-names></name></person-group><article-title><italic><tp:taxon-name><tp:taxon-name-part taxon-name-part-type="genus" reg="Parasogata">Parasogata</tp:taxon-name-part></tp:taxon-name></italic> gen. n., a new genus of the tribe <tp:taxon-name><tp:taxon-name-part taxon-name-part-type="tribe">Delphacini</tp:taxon-name-part></tp:taxon-name> with descriptions of two new species from China (<tp:taxon-name><tp:taxon-name-part taxon-name-part-type="order">Hemiptera</tp:taxon-name-part></tp:taxon-name>, <tp:taxon-name><tp:taxon-name-part taxon-name-part-type="infraorder">Fulgoromorpha</tp:taxon-name-part></tp:taxon-name>, <tp:taxon-name><tp:taxon-name-part taxon-name-part-type="family">Delphacidae</tp:taxon-name-part></tp:taxon-name>)</article-title><source>Zookeys</source><day>13</day><month>12</month><year>2018</year><volume>2018</volume><issue>806</issue><fpage>73</fpage><lpage>85</lpage><pub-id pub-id-type="doi">10.3897/zookeys.806.26394</pub-id></mixed-citation></tp:treatment-meta><tp:nomenclature><tp:taxon-name>
            <tp:taxon-name-part taxon-name-part-type="genus" reg="Parasogata">Parasogata</tp:taxon-name-part>
            <tp:taxon-name-part taxon-name-part-type="species" reg="binaria">binaria</tp:taxon-name-part>
            <object-id xmlns:xlink="http://www.w3.org/1999/xlink" content-type="zoobank" xlink:type="simple">http://zoobank.org/ACC2E082-45A0-4653-9B55-52B8E0182662</object-id>
          </tp:taxon-name><tp:taxon-status xmlns:xlink="http://www.w3.org/1999/xlink" xlink:type="simple">sp. n.</tp:taxon-status><xref ref-type="fig" rid="F2">Figs 9–16</xref><xref ref-type="fig" rid="F3">, 17–29</xref><xref ref-type="fig" rid="F4">, 30–34</xref><!--PageBreak--></tp:nomenclature><tp:treatment-sec sec-type="type material" id="SECID0EKTAE"><title>Type material.</title><p>Holotype: ♂, CHINA, Yunnan: Daweishan National Natural Reserve (<named-content xmlns:xlink="http://www.w3.org/1999/xlink" content-type="dwc:verbatimCoordinates" xlink:type="simple"><named-content content-type="geo-json" specific-use="{&#34;type&#34;:&#34;Point&#34;,&#34;coordinates&#34;:[104.316667,23.350000]}" id="NCID0ETTAE" xlink:type="simple">22°81'N, 103°79'E</named-content></named-content>), 18 Aug. 2017, Y.-J. Sui. Paratypes: 1♂1♀, same data as holotype; 1♂2♀♀, same data as holotype except, 22 Aug. 2017, Q. Luo; 6♂♂5♀♀, same data as holotype except, 19 Aug. 2017, N. Gong.</p></tp:treatment-sec><tp:treatment-sec sec-type="description" id="SECID0EYTAE"><title>Measurements.</title><p>Body length (from apex of vertex to apex of forewing): male 5.10–5.20 mm (n = 9); female 5.90–6.00 mm (n = 8); forewing length: male 4.30–4.42 mm (n = 9); female 5.10–5.12 mm (n = 8).</p></tp:treatment-sec><tp:treatment-sec sec-type="diagnosis" id="SECID0E4TAE"><title>Diagnosis.</title><p>Big-sized species with general color yellowish white to yellowish brown, anal segment with two pairs of spinose processes; aedeagus with ten processes subapically and with irregular teeth on ventral side of apex, constriction and bluntly rounded at apex (Fig. <xref ref-type="fig" rid="F3">26</xref>).</p></tp:treatment-sec><tp:treatment-sec sec-type="description" id="SECID0EHUAE"><title>Description.</title><p><italic>Coloration.</italic> General color yellowish white to yellowish brown. Head yellowish brown (Figs <xref ref-type="fig" rid="F2">13–16</xref>). Vertex yellowish white, except along lateral margin dark brown (Figs <xref ref-type="fig" rid="F2">13–16</xref>). Frons black, except median carinae yellowish white and lateral margins yellowish brown (Fig. <xref ref-type="fig" rid="F2">14</xref>). Clypeus and genae yellowish brown (Fig. <xref ref-type="fig" rid="F2">14</xref>). Rostrum yellowish brown, with apex brown. Eyes generally yellow to brown (Figs <xref ref-type="fig" rid="F2">9–16</xref>), ocelli dark brown (Figs <xref ref-type="fig" rid="F2">10</xref>, <xref ref-type="fig" rid="F2">12</xref>, <xref ref-type="fig" rid="F2">14</xref>, <xref ref-type="fig" rid="F2">16</xref>). Antennae yellow (Figs <xref ref-type="fig" rid="F2">13–16</xref>). Pronotum and mesonotum yellowish brown, except media carinae yellowish white (Figs <xref ref-type="fig" rid="F2">13</xref>, <xref ref-type="fig" rid="F2">15</xref>). Forewings with veins dark brown (Figs <xref ref-type="fig" rid="F2">9–12</xref>). Hindwings pale white, with veins brown. Legs yellowish white to pale yellow, tibiae pale yellow basally, tarsomeres yellowish white (Figs <xref ref-type="fig" rid="F2">10</xref>, <xref ref-type="fig" rid="F2">12</xref>). Abdomen brown, except lateral margins yellow (Figs <xref ref-type="fig" rid="F2">9–12</xref>).</p><fig id="F2" position="float" orientation="portrait"><label>Figures 9–16.</label><caption><p><italic><tp:taxon-name><tp:taxon-name-part taxon-name-part-type="genus" reg="Parasogata">Parasogata</tp:taxon-name-part><tp:taxon-name-part taxon-name-part-type="species" reg="binaria">binaria</tp:taxon-name-part></tp:taxon-name></italic> sp. n. <bold>9, 10</bold> Male habitus (dorsal and lateral views) <bold>11, 12</bold> Female habitus (dorsal and lateral views) <bold>13</bold> Male head and thorax, dorsal view <bold>14</bold> Male front <bold>15</bold> Female head and thorax, dorsal view <bold>16</bold> Female front. Scale bar: 0.5 mm.</p></caption><graphic xmlns:xlink="http://www.w3.org/1999/xlink" xlink:href="zookeys-806-073-g002.jpg" position="float" orientation="portrait" xlink:type="simple" id="oo_249551.jpg"/></fig><p><italic>Structure.</italic> Head including eyes narrower than pronotum, ratio 0.77:1 (Figs <xref ref-type="fig" rid="F2">13</xref>, <xref ref-type="fig" rid="F2">15</xref>). Vertex with anterior margin arched, lateral carinae slightly concave, submedian carinae uniting at apex, longer than wide at base, ratio 1.28:1, narrower at apex than at base, ratio 0.64:1 (Figs <xref ref-type="fig" rid="F2">13</xref>, <xref ref-type="fig" rid="F3">17</xref>). Frons longer in middle line than wide at widest part, ratio 2.28:1 (Figs <xref ref-type="fig" rid="F2">14</xref>, <xref ref-type="fig" rid="F3">18</xref>), lateral carinae nearly straight (Figs <xref ref-type="fig" rid="F2">14</xref>, <xref ref-type="fig" rid="F3">18</xref>). Postclypeus wider at base than frons at apex, slightly longer than wide at base (Figs <xref ref-type="fig" rid="F2">14</xref>, <xref ref-type="fig" rid="F3">18</xref>). An<!--PageBreak-->tennae cylindrical, basal segment longer than wide, ratio 1.55:1, shorter than second, ratio 0.42:1 (Figs <xref ref-type="fig" rid="F2">14</xref>, <xref ref-type="fig" rid="F3">18</xref>). Pronotum shoter than vertex, ratio 0.75:1 (Figs <xref ref-type="fig" rid="F2">13</xref>, <xref ref-type="fig" rid="F3">17</xref>). Mesonotum longer than pronotum and vertex combined, ratio 1.25:1 (Figs <xref ref-type="fig" rid="F2">13</xref>, <xref ref-type="fig" rid="F3">17</xref>). Posttibial spur with approximately 30–32 distinct teeth along hind margin. Forewings longer than widest part, ratio 3.48:1, widest at apical 1/4 (Figs <xref ref-type="fig" rid="F2">10</xref>, <xref ref-type="fig" rid="F2">12</xref>, <xref ref-type="fig" rid="F3">19</xref>).</p><fig id="F3" position="float" orientation="portrait"><label>Figures 17–29.</label><caption><p><italic><tp:taxon-name><tp:taxon-name-part taxon-name-part-type="genus" reg="Parasogata">Parasogata</tp:taxon-name-part><tp:taxon-name-part taxon-name-part-type="species" reg="binaria">binaria</tp:taxon-name-part></tp:taxon-name></italic> sp. n. male <bold>17</bold> Head and thorax, dorsal view <bold>18</bold> Front <bold>19</bold> Forewing <bold>20</bold> Hindwing <bold>21</bold> Genitalia, lateral view <bold>22</bold> Genitalia, caudal view <bold>23</bold> Diaphragm, caudal view <bold>24</bold> Anal segment, left view <bold>25</bold> Anal segment, caudal view <bold>26</bold> Aedeagus, left view <bold>27</bold> Genital style, caudal view <bold>28</bold> Genital style, left view <bold>29</bold> Suspensorium. Scale bars: 0.5 mm (<bold>17–23</bold>); 0.2 mm (<bold>24–25</bold>); 0.1 mm (<bold>26–29</bold>).</p></caption><graphic xmlns:xlink="http://www.w3.org/1999/xlink" xlink:href="zookeys-806-073-g003.jpg" position="float" orientation="portrait" xlink:type="simple" id="oo_249552.jpg"/></fig><p><italic>Male genitalia.</italic> Anal segment with two pairs of spinose processes, upper pair smaller (Figs <xref ref-type="fig" rid="F3">24–25</xref>). Pygofer quadrate in posterior view (Figs <xref ref-type="fig" rid="F3">21–23</xref>). Diaphragm broad, transparent (Fig. <xref ref-type="fig" rid="F3">23</xref>). Aedeagus with ten processes subapically and with irregularity teeth at ventral of apex, constriction and blunt rounded at apex (Fig. <xref ref-type="fig" rid="F3">26</xref>). Genital styles with inner margin arched and outer margin concave in caudal view, distinctly constricted at apex (Figs <xref ref-type="fig" rid="F3">27–28</xref>). Suspensorium large and arrow-shaped (Fig. <xref ref-type="fig" rid="F3">29</xref>).</p><p><italic>Female genitalia.</italic> Gonocoxa VIII at base of inner margin arched (Fig. <xref ref-type="fig" rid="F4">31</xref>). Gonapophyses VIII with apex sharp, with ventral margin membranous at half of apex, dorsal <!--PageBreak-->aspect with several small teeth apically (Fig. <xref ref-type="fig" rid="F4">32</xref>). Gonapophyses IX long, sclerotized, curved basally, narrowing towards apex, with approximately 17 teeth, abruptly reduced and indistinct at apex (Fig. <xref ref-type="fig" rid="F4">33</xref>). Gonoplacs twisted, long and stripe-shaped (Fig. <xref ref-type="fig" rid="F4">34</xref>).</p><fig id="F4" position="float" orientation="portrait"><label>Figures 30–34.</label><caption><p><italic><tp:taxon-name><tp:taxon-name-part taxon-name-part-type="genus" reg="Parasogata">Parasogata</tp:taxon-name-part><tp:taxon-name-part taxon-name-part-type="species" reg="binaria">binaria</tp:taxon-name-part></tp:taxon-name></italic> sp. n., female <bold>30</bold> Abdomen, ventral view <bold>31</bold> Gonocoxa VIII <bold>32</bold> Gonapophysis VIII <bold>33</bold> Gonapophysis IX <bold>34</bold> Gonoplac. Scale bars: 0.5 mm (<bold>30</bold>); 0.2 mm (<bold>31–34</bold>).</p></caption><graphic xmlns:xlink="http://www.w3.org/1999/xlink" xlink:href="zookeys-806-073-g004.jpg" position="float" orientation="portrait" xlink:type="simple" id="oo_249553.jpg"/></fig></tp:treatment-sec><tp:treatment-sec sec-type="Report hosts" id="SECID0EV5AE"><title>Report hosts.</title><p>None.</p></tp:treatment-sec><tp:treatment-sec sec-type="distribution" id="SECID0E15AE"><title>Distribution.</title><p>China (Yunnan).</p></tp:treatment-sec><tp:treatment-sec sec-type="etymology" id="SECID0E65AE"><title>Etymology.</title><p>The specific epithet is from the Latin word <italic><tp:taxon-name><tp:taxon-name-part taxon-name-part-type="genus" reg="Parasogata"/><tp:taxon-name-part taxon-name-part-type="species" reg="binaria">binaria</tp:taxon-name-part></tp:taxon-name></italic> (bipartite), referring to the anal segment with two pairs of processes.</p><!--PageBreak--></tp:treatment-sec><tp:treatment-sec sec-type="remarks" id="SECID0EQ6AE"><title>Remarks.</title><p>The species is similar to <italic><tp:taxon-name><tp:taxon-name-part taxon-name-part-type="genus" reg="Sogata">Sogata</tp:taxon-name-part><tp:taxon-name-part taxon-name-part-type="species" reg="dohertyi">dohertyi</tp:taxon-name-part></tp:taxon-name></italic> (Distent, 1906), but can be distinguished by anal segment with processes cross (not cross in <italic><tp:taxon-name><tp:taxon-name-part taxon-name-part-type="genus" reg="Sogata">Sogata</tp:taxon-name-part><tp:taxon-name-part taxon-name-part-type="species" reg="dohertyi">dohertyi</tp:taxon-name-part></tp:taxon-name></italic>), aedeagus with a row processes (without process in <italic><tp:taxon-name><tp:taxon-name-part taxon-name-part-type="genus" reg="Sogata">Sogata</tp:taxon-name-part><tp:taxon-name-part taxon-name-part-type="species" reg="dohertyi">dohertyi</tp:taxon-name-part></tp:taxon-name></italic>).</p></tp:treatment-sec></tp:taxon-treatment>
