# Supplementary material for: Parasogata gen. n., a new genus of the tribe Delphacini with descriptions of two new species from China (Hemiptera, Fulgoromorpha, Delphacidae)
Source: Zookeys. 2018 Dec 13;(806):73–85. doi: 10.3897/zookeys.806.26394 (PMC6302078; doi:10.3897/zookeys.806.26394)
Supplement: XML Treatment for Parasogata furca [file zookeys.806.26394-treatment3.xml]

<!DOCTYPE tp:taxon-treatment
  PUBLIC "-//TaxonX//DTD Taxonomic Treatment Publishing DTD v0 20100105//EN" "tax-treatment-NSO.dtd">
<tp:taxon-treatment xmlns:tp="http://www.plazi.org/taxpub"><tp:treatment-meta><kwd-group><label>Taxon classification</label><kwd><named-content xmlns:xlink="http://www.w3.org/1999/xlink" content-type="kingdom">Animalia</named-content></kwd><kwd><named-content xmlns:xlink="http://www.w3.org/1999/xlink" content-type="order">Hemiptera</named-content></kwd><kwd><named-content xmlns:xlink="http://www.w3.org/1999/xlink" content-type="family">Delphacidae</named-content></kwd></kwd-group><mixed-citation publication-type="journal"><person-group><name><surname>Zhou</surname><given-names>Zheng-Xiang</given-names></name><name><surname>Yang</surname><given-names>Lin</given-names></name><name><surname>Chen</surname><given-names>Xiang-Sheng</given-names></name></person-group><article-title><italic><tp:taxon-name><tp:taxon-name-part taxon-name-part-type="genus" reg="Parasogata">Parasogata</tp:taxon-name-part></tp:taxon-name></italic> gen. n., a new genus of the tribe <tp:taxon-name><tp:taxon-name-part taxon-name-part-type="tribe">Delphacini</tp:taxon-name-part></tp:taxon-name> with descriptions of two new species from China (<tp:taxon-name><tp:taxon-name-part taxon-name-part-type="order">Hemiptera</tp:taxon-name-part></tp:taxon-name>, <tp:taxon-name><tp:taxon-name-part taxon-name-part-type="infraorder">Fulgoromorpha</tp:taxon-name-part></tp:taxon-name>, <tp:taxon-name><tp:taxon-name-part taxon-name-part-type="family">Delphacidae</tp:taxon-name-part></tp:taxon-name>)</article-title><source>Zookeys</source><day>13</day><month>12</month><year>2018</year><volume>2018</volume><issue>806</issue><fpage>73</fpage><lpage>85</lpage><pub-id pub-id-type="doi">10.3897/zookeys.806.26394</pub-id></mixed-citation></tp:treatment-meta><tp:nomenclature><tp:taxon-name>
            <tp:taxon-name-part taxon-name-part-type="genus" reg="Parasogata">Parasogata</tp:taxon-name-part>
            <tp:taxon-name-part taxon-name-part-type="species" reg="furca">furca</tp:taxon-name-part>
            <object-id xmlns:xlink="http://www.w3.org/1999/xlink" content-type="zoobank" xlink:type="simple">http://zoobank.org/85CEB0C9-63CD-42F2-B312-9AD19FAD4F40</object-id>
          </tp:taxon-name><tp:taxon-status xmlns:xlink="http://www.w3.org/1999/xlink" xlink:type="simple">sp. n.</tp:taxon-status><xref ref-type="fig" rid="F5">Figs 35–42</xref><xref ref-type="fig" rid="F6">, 43–55</xref><xref ref-type="fig" rid="F7">, 56–60</xref></tp:nomenclature><tp:treatment-sec sec-type="type material" id="SECID0EMCAG"><title>Type material.</title><p>Holotype: ♂, <bold>CHINA</bold>, <bold>Guizhou</bold>: Wangmo County, Zhexiang (<named-content xmlns:xlink="http://www.w3.org/1999/xlink" content-type="dwc:verbatimCoordinates" xlink:type="simple"><named-content content-type="geo-json" specific-use="{&#34;type&#34;:&#34;Point&#34;,&#34;coordinates&#34;:[106.250000,25.616667]}" id="NCID0EZCAG" xlink:type="simple">24°97'N, 106°15'E</named-content></named-content>), 7 Jul. 2016, H.-X. Li and L.-J. Yang. Paratypes: 3♂♂, same data as holotype: 2♂♂1♀, <bold>Yunnan</bold>: Yuanjiang County, Dongezhen (<named-content xmlns:xlink="http://www.w3.org/1999/xlink" content-type="dwc:verbatimCoordinates" xlink:type="simple"><named-content content-type="geo-json" specific-use="{&#34;type&#34;:&#34;Point&#34;,&#34;coordinates&#34;:[102.366667,24.150000]}" id="NCID0EDDAG" xlink:type="simple">23°69'N, 101°82'E</named-content></named-content>), 26 Aug. 2014, Z.-X. Zhou.</p></tp:treatment-sec><tp:treatment-sec sec-type="description" id="SECID0EIDAG"><title>Measurements.</title><p>Body length (from apex of vertex to apex of forewing): male 4.72–4.84 mm (n = 6), female 5.10–5.22 mm (n = 1); forewing length: male 3.61–3.93 mm (n = 6); female 4.42–4.51 mm (n = 1).</p></tp:treatment-sec><tp:treatment-sec sec-type="diagnosis" id="SECID0ENDAG"><title>Diagnosis.</title><p>Big-sized species with General color yellow, anal segment with a pair of spinose processes, forked apically (Figs <xref ref-type="fig" rid="F6">50–51</xref>); aedeagus with eight processes and with many irregularity ventral teeth at subapically (Fig. <xref ref-type="fig" rid="F6">52</xref>).</p></tp:treatment-sec><tp:treatment-sec sec-type="description" id="SECID0E2DAG"><title>Description.</title><p><italic>Coloration.</italic> Head yellow. Vertex yellowish white to black (Figs <xref ref-type="fig" rid="F5">39</xref>, <xref ref-type="fig" rid="F5">41</xref>). Frons black except middle carinae yellowish white and lateral margin yellowish brown (Figs <xref ref-type="fig" rid="F5">40</xref>, <xref ref-type="fig" rid="F5">42</xref>). Clypeus and genae yellow (Figs <xref ref-type="fig" rid="F5">40</xref>, <xref ref-type="fig" rid="F5">42</xref>). Rostrum yellowish brown, <!--PageBreak-->with apex brown. Eyes generally yellow to brown (Figs <xref ref-type="fig" rid="F5">35–42</xref>), ocelli yellowish brown (Figs <xref ref-type="fig" rid="F5">36</xref>, <xref ref-type="fig" rid="F5">38</xref>, <xref ref-type="fig" rid="F5">40</xref>, <xref ref-type="fig" rid="F5">42</xref>). Antennae yellow (Figs <xref ref-type="fig" rid="F5">35–42</xref>). Pronotum and mesonotum with carinae yellowish brown (Figs <xref ref-type="fig" rid="F5">39</xref>, <xref ref-type="fig" rid="F5">41</xref>). Forewings with veins dark brown (Figs <xref ref-type="fig" rid="F5">35–38</xref>). Hindwings pale white, veins brown. Legs yellowish white to pale yellowish; tibiae yellow basally, tarsomeres yellowish white (Figs <xref ref-type="fig" rid="F5">36</xref>, <xref ref-type="fig" rid="F5">38</xref>). Abdomen yellow (Figs <xref ref-type="fig" rid="F5">35–38</xref>).</p><fig id="F5" position="float" orientation="portrait"><label>Figures 35–42.</label><caption><p><italic><tp:taxon-name><tp:taxon-name-part taxon-name-part-type="genus" reg="Parasogata">Parasogata</tp:taxon-name-part><tp:taxon-name-part taxon-name-part-type="species" reg="furca">furca</tp:taxon-name-part></tp:taxon-name></italic> sp. n. <bold>35, 36</bold> Male habitus (dorsal and lateral views) <bold>37, 38</bold> Female habitus (dorsal and lateral views) <bold>39</bold> Male head and thorax, dorsal view <bold>40</bold> Male front <bold>41</bold> Female head and thorax, dorsal view <bold>42</bold> Female front. Scale bar: 0.5 mm.</p></caption><graphic xmlns:xlink="http://www.w3.org/1999/xlink" xlink:href="zookeys-806-073-g005.jpg" position="float" orientation="portrait" xlink:type="simple" id="oo_249554.jpg"/></fig><p><italic>Structure.</italic> Head including eyes narrower than pronotum, ratio 0.79:1 (Figs <xref ref-type="fig" rid="F5">39</xref>, <xref ref-type="fig" rid="F6">43</xref>). Vertex with anterior margin transverse, lateral carinae with slightly concave, longer than wide at base, ratio 1.22:1, narrower at apex than at base, ratio 0.55:1 (Figs <xref ref-type="fig" rid="F5">39</xref>, <xref ref-type="fig" rid="F6">43</xref>). Frons longer in middle line than wide at widest part, ratio 1.83:1, lateral carinae straight (Figs <xref ref-type="fig" rid="F5">40</xref>, <xref ref-type="fig" rid="F6">44</xref>). Postclypeus wider at base than frons at apex, slightly longer than wide at base (Figs <xref ref-type="fig" rid="F5">41</xref>, <xref ref-type="fig" rid="F6">46</xref>). Antennae cylindrical, basal segment longer than wide, ratio 1.55:1, shorter than second, ratio 0.38:1 (Figs <xref ref-type="fig" rid="F5">39</xref>–<xref ref-type="fig" rid="F6">44</xref>). Pronotum shorter than vertex, ratio 0.67:1 (Figs <xref ref-type="fig" rid="F5">36</xref>, <xref ref-type="fig" rid="F5">38</xref>, <xref ref-type="fig" rid="F5">40</xref>, <xref ref-type="fig" rid="F5">42</xref>, <xref ref-type="fig" rid="F6">44</xref>). Mesonotum longer pronotum and vertex combined, ratio 1.21:1 (Figs <xref ref-type="fig" rid="F5">39</xref>, <xref ref-type="fig" rid="F6">43</xref>). Forewings longer than widest part, ratio 3.85:1, widest at apical 1/4 (Figs <xref ref-type="fig" rid="F5">35–38</xref>, <xref ref-type="fig" rid="F6">45</xref>). Posttibial spur with approximately 29–32 distinct teeth along hind margin.</p><fig id="F6" position="float" orientation="portrait"><label>Figures 43–55.</label><caption><p><italic><tp:taxon-name><tp:taxon-name-part taxon-name-part-type="genus" reg="Parasogata">Parasogata</tp:taxon-name-part><tp:taxon-name-part taxon-name-part-type="species" reg="furca">furca</tp:taxon-name-part></tp:taxon-name></italic> sp. n., male <bold>43</bold> Head and thorax, dorsal view <bold>44</bold> Front <bold>45</bold> Forewing <bold>46</bold> Hindwing <bold>47</bold> Genitalia, lateral view <bold>48</bold> Genitalia, caudal view <bold>49</bold> Diaphragm, caudal view <bold>50</bold> Anal segment, caudal view <bold>51</bold> Anal segment, left view <bold>52</bold> Aedeagus, left view <bold>53</bold> Genital style, left view <bold>54</bold> Genital style, caudal view <bold>55</bold> Suspensorium. Scale bars: 0.5 mm (<bold>43–49</bold>); 0.2 mm (<bold>50, 51</bold>); 0.1 mm (<bold>52–55</bold>).</p></caption><graphic xmlns:xlink="http://www.w3.org/1999/xlink" xlink:href="zookeys-806-073-g006.jpg" position="float" orientation="portrait" xlink:type="simple" id="oo_249555.jpg"/></fig><!--PageBreak--><p><italic>Male genitalia.</italic> Anal segment with a pair of spinose processes, forked apically (Figs <xref ref-type="fig" rid="F6">50–51</xref>). Pygofer quadrate in caudal view (Figs <xref ref-type="fig" rid="F6">47–49</xref>). Diaphragm broad, transparent, dorsal margin arched (Fig. <xref ref-type="fig" rid="F6">49</xref>). Aedeagus with eight processes and with many irregularity ventral teeth at subapically (Fig. <xref ref-type="fig" rid="F6">52</xref>). Genital styles with lateral margins arched in caudal view, with two lateral margins almost parallel in profile (Figs <xref ref-type="fig" rid="F6">53–54</xref>). Suspensorium large and X-shaped, with a process at each lateral margin (Fig. <xref ref-type="fig" rid="F6">55</xref>).</p><!--PageBreak--><p><italic>Female genitalia.</italic> Gonocoxa VIII with base of inner margin slightly concave (Fig. <xref ref-type="fig" rid="F7">57</xref>). Gonapophyses VIII with apex sharp, ventral margin membranous at half of apical, in dorsal margins with several small teeth at half of apical (Fig. <xref ref-type="fig" rid="F7">58</xref>). Gonapophyses IX long, sclerotized, curved basally and narrowing towards apex, serrated caudad in distal, with approximately 18 teeth, abruptly reduced and indistinct at apex (Fig. <xref ref-type="fig" rid="F7">59</xref>). Gonoplacs twisted (Fig. <xref ref-type="fig" rid="F7">60</xref>).</p><fig id="F7" position="float" orientation="portrait"><label>Figures 56–60.</label><caption><p><italic><tp:taxon-name><tp:taxon-name-part taxon-name-part-type="genus" reg="Parasogata">Parasogata</tp:taxon-name-part><tp:taxon-name-part taxon-name-part-type="species" reg="furca">furca</tp:taxon-name-part></tp:taxon-name></italic><bold>sp. n.</bold>, female <bold>56</bold> Abdomen, ventral view <bold>57</bold> Gonocoxa VIII <bold>58</bold> Gonapophysis VIII <bold>59</bold> Gonapophysis IX <bold>60</bold> Gonoplac. Scale bars: 0.5 mm (<bold>56</bold>); 0.2 mm (<bold>57–60)</bold>.</p></caption><graphic xmlns:xlink="http://www.w3.org/1999/xlink" xlink:href="zookeys-806-073-g007.jpg" position="float" orientation="portrait" xlink:type="simple" id="oo_249556.jpg"/></fig></tp:treatment-sec><tp:treatment-sec sec-type="Report hosts" id="SECID0ETOAG"><title>Report hosts.</title><p>None.</p></tp:treatment-sec><tp:treatment-sec sec-type="distribution" id="SECID0EYOAG"><title>Distribution.</title><p>China (Guizhou, Yunnan).</p></tp:treatment-sec><tp:treatment-sec sec-type="etymology" id="SECID0E4OAG"><title>Etymology.</title><p>The specific epithet is from the Latin word <italic><tp:taxon-name><tp:taxon-name-part taxon-name-part-type="genus" reg="Parasogata"/><tp:taxon-name-part taxon-name-part-type="species" reg="furca">furca</tp:taxon-name-part></tp:taxon-name></italic> (forked), indicating the anal segment produced lateroapical angles forked.</p></tp:treatment-sec><tp:treatment-sec sec-type="remarks" id="SECID0ENPAG"><title>Remarks.</title><p>This species is similar to <italic><tp:taxon-name><tp:taxon-name-part taxon-name-part-type="genus" reg="Parasogata">Parasogata</tp:taxon-name-part><tp:taxon-name-part taxon-name-part-type="species" reg="binaria">binaria</tp:taxon-name-part></tp:taxon-name></italic> sp. n., but can be distinguished by the anal segment with a single pair of processes (two pairs of processes in <italic><tp:taxon-name><tp:taxon-name-part taxon-name-part-type="genus" reg="Parasogata">Parasogata</tp:taxon-name-part><tp:taxon-name-part taxon-name-part-type="species" reg="binaria">binaria</tp:taxon-name-part></tp:taxon-name></italic> sp. n.), suspensorium with dorsal margin hunch-up (with dorsal margin concave in <italic><tp:taxon-name><tp:taxon-name-part taxon-name-part-type="genus" reg="Parasogata">Parasogata</tp:taxon-name-part><tp:taxon-name-part taxon-name-part-type="species" reg="binaria">binaria</tp:taxon-name-part></tp:taxon-name></italic> sp. n.).</p></tp:treatment-sec></tp:taxon-treatment>
